# Supplementary material for: Identification of microRNAs and their targets in inflorescences of an Ogura-type cytoplasmic male-sterile line and its maintainer fertile line of turnip (Brassica rapa ssp. rapifera) via high-throughput sequencing and degradome analysis
Source: PLoS One. 2020 Jul 30;15(7):e0236829. doi: 10.1371/journal.pone.0236829 (PMC7392268; doi:10.1371/journal.pone.0236829)
Supplement: S1 Table — (XLSX) [file pone.0236829.s004.xlsx]

## Sheet: Sheet1
Table S1. Specific primers used for stem-loop quantitative real-time PCR (qRT-PCR) validation of miRNAs in turnip.
Index	miRNA_name	miRNA_sequence	Foward Primer (5'-3')	Stem-loop reverse transcription (RT) Primer/Reverse Primer (5'-3')
1	ath-miR319a	UUGGACUGAAGGGAACUCCCU	CGCGTTGGACTGAAGGGAA	GTCGTATCCAGTGCAGGGTCCGAGGTATTCGCACTGGATACGACAGGGAG
2	ath-miR319b	UUGGACUGAAGGGAGCUCCCU	CGCGTTGGACTGAAGGGAG	GTCGTATCCAGTGCAGGGTCCGAGGTATTCGCACTGGATACGACAGGGAG
3	ath-miR393b-3p	AUCAUGCGAUCUCUUCGGAUU	CGCGATCATGCGATCTCTT	GTCGTATCCAGTGCAGGGTCCGAGGTATTCGCACTGGATACGACAATCCG
4	bra-miR5721	AAAAAUGGAUCUAAUGGACUUAUU	CGCGAAAAATGGATCTAATGGA	GTCGTATCCAGTGCAGGGTCCGAGGTATTCGCACTGGATACGACAATAAG
5	N-bra-miR6019-3p	UCUUCGAUCUGUAAAUGUCC	CGCGCGTCTTCGATCTGTAAATG	GTCGTATCCAGTGCAGGGTCCGAGGTATTCGCACTGGATACGACGGACAT
6	N-bra-miRn1-3p	UUUUCGAUCUGUAAAUUUCCG	GCGCGTTTTCGATCTGTAAATT	GTCGTATCCAGTGCAGGGTCCGAGGTATTCGCACTGGATACGACCGGAAA
7	N-bra-miR829-5p	UUUGAAACUUUGAUCUAGAUC	GCGCGTTTGAAACTTTGATC	GTCGTATCCAGTGCAGGGTCCGAGGTATTCGCACTGGATACGACGATCTA
8	N-bra-miR1222-3p	AAAGGAAUCCAUUGAAUGAGC	CGCGAAAGGAATCCATTGA	GTCGTATCCAGTGCAGGGTCCGAGGTATTCGCACTGGATACGACGCTCAT
9	N-bra-miRn9-5p	ACCAUGAGUCGAACCAGAAUG	CGCGACCATGAGTCGAACC	GTCGTATCCAGTGCAGGGTCCGAGGTATTCGCACTGGATACGACCATTCT
10	N-bra-miR8041-3p	UUUAUAUUUCGCUAAGAACCC	CGCGCGTTTATATTTCGCTAA	GTCGTATCCAGTGCAGGGTCCGAGGTATTCGCACTGGATACGACGGGTTC
11	ath-miR156a-5p	UGACAGAAGAGAGUGAGCAC	CGCGCGTGACAGAAGAGAGT	GTCGTATCCAGTGCAGGGTCCGAGGTATTCGCACTGGATACGACGTGCTC
12	ath-miR157a-5p	UUGACAGAAGAAAGAGAGCAC	GCGCGTTGACAGAAGAAAGA	GTCGTATCCAGTGCAGGGTCCGAGGTATTCGCACTGGATACGACGTGCTC
13	ath-miR5654-5p	AUAAAUCCCAAGCAUCAUCCA	CGCGATAAATCCCAAGCAT	GTCGTATCCAGTGCAGGGTCCGAGGTATTCGCACTGGATACGACTGGATG
14	ath-miR157a-5p	UUGACAGAAGAUAGAGAGCAC	CGCGCGTTGACAGAAGATAGA	GTCGTATCCAGTGCAGGGTCCGAGGTATTCGCACTGGATACGACGTGCTC
15	Universal Reverse Primer			AGTGCAGGGTCCGAGGTATT
16	5S rRNA		CCGGGAAGTCCTCGTGTTG	GGGCTTTCCGAAATGGTGCTATG
