# Supplementary material for: Identification of microRNAs and their targets in inflorescences of an Ogura-type cytoplasmic male-sterile line and its maintainer fertile line of turnip (Brassica rapa ssp. rapifera) via high-throughput sequencing and degradome analysis
Source: PLoS One. 2020 Jul 30;15(7):e0236829. doi: 10.1371/journal.pone.0236829 (PMC7392268; doi:10.1371/journal.pone.0236829)
Supplement: S2 Table — (XLSX) [file pone.0236829.s005.xlsx]

## Sheet: Sheet1
Table S2. Primers designed for quantitative real-time PCR (qRT-PCR) validation of miRNA targets in turnip.
Index	Gene	Forward Primer (5'-3')	Reverse Primer (5'-3')
1	ACT7 (TRINITY_DN26971_c2_g7)	ACGAGTTACCTGATGGACAAGT	GCGACGGCTGGAAGAGTA
2	TRINITY_DN23417_c1_g4	GAAGCCTGTATCATCAAGAGGGTTA	CTGAATAACTCAGCTCTGGTGGTT
3	TRINITY_DN23417_c1_g13	CAACTTCCATTAGCTCCTCATCAC	CTCTTCACTGCTCCCCAACT
4	TRINITY_DN23946_c2_g2	GGTGCCACGCTCTACTTG	GAGTGGTTGATGTTTTGGCTTGGTT
5	TRINITY_DN25443_c0_g1	CGATGATGCTTGGGATCTATTCTG	CTGGCTCATACCCATCTTCTTTC
