# Supplementary material for: Identification of microRNAs and their targets in inflorescences of an Ogura-type cytoplasmic male-sterile line and its maintainer fertile line of turnip (Brassica rapa ssp. rapifera) via high-throughput sequencing and degradome analysis
Source: PLoS One. 2020 Jul 30;15(7):e0236829. doi: 10.1371/journal.pone.0236829 (PMC7392268; doi:10.1371/journal.pone.0236829)
Supplement: S3 Table — (XLSX) [file pone.0236829.s006.xlsx]

## Sheet: Sheet1
Table S3. Analysis of small RNA sequences from inflorescences of Ogura-CMS line and MF line of turnip.
Category	Ogura-CMS			Maintainer
	Rep1	Rep2	Rep3	Rep1	Rep2	Rep3
Raw reads	32526782	27480744	32689099	26083047	27912616	25956258
Clean reads	27952822	24548688	30410231	23620264	24726161	23988932
	1	1	1	1	1	1
rRNA	6132581	4961958	5443737	5744870	4485174	3501108
	0.2194	0.2021	0.179	0.2432	0.1814	0.1459
snRNA	3	1	3	53	47	62
	0	0	0	0	0	0
snoRNA	30873	50325	25517	15438	40229	12648
	0.0011	0.0021	0.0008	0.0007	0.0016	0.0005
tRNA	430122	521421	402858	442077	1082214	330112
	0.0154	0.0212	0.0132	0.0187	0.0438	0.0138
Repbase	125658	94267	118370	107217	116375	134184
	0.0045	0.0038	0.0039	0.0045	0.0047	0.0056
Unannotated	21233585	18920716	24419746	17310609	19002122	20010818
	0.7596	0.7708	0.8031	0.7329	0.7685	0.8342
Mapped reads	4924252	3979701	4511271	3318981	3520780	4179833
