# Supplementary material for: Identification of microRNAs and their targets in inflorescences of an Ogura-type cytoplasmic male-sterile line and its maintainer fertile line of turnip (Brassica rapa ssp. rapifera) via high-throughput sequencing and degradome analysis
Source: PLoS One. 2020 Jul 30;15(7):e0236829. doi: 10.1371/journal.pone.0236829 (PMC7392268; doi:10.1371/journal.pone.0236829)
Supplement: S4 Table — (XLSX) [file pone.0236829.s007.xlsx]

## Sheet: Table S1
Table S4. Known miRNAs identified in inflorescences of Ogura-CMS line and MF line of turnip.
Index	IDa)	miRNA_name	strand	miRNA_sequence	Pre-miRNA_sequence	Length	Ogura-CMS line of turnip			Maintainer line of turnip			Ogura-CMS line of turnip			Maintainer line of turnip
							Rep1_Readcount	Rep2_Readcount	Rep3_Readcount	Rep1_Readcount	Rep2_Readcount	Rep3_Readcount	Rep1_TPM	Rep2_TPM	Rep3_TPM	Rep1_TPM	Rep2_TPM	Rep3_TPM
1	TRINITY_DN10727_c0_g1_141	ath-miR165a-3p	+	UCGGACCAGGCUUCAUUCCCC	ucucucuaaucuucuuuucucucucugagccaaaaguucagguggaugaugcuuggcucgagaccauuaaauaugaucauugugauguugauaaugaugaugauaaugaaaaugaugucggaccaggcuucauuccccucaacuuacacguuuugcguuuu	21	139808	95201	79958	43326	49070	69880	43658.7	44998.1	41543.6	41121.8	48619.3	42884.8
2	TRINITY_DN11705_c0_g1_338	ath-miR399a	-	UGCCAAAGGAGAGUUGCCCUG	aaacagaagaagucacaauggaggaggaugagagaguuaacaauaagcagagcaguaauagggcaucuuucuauaggcacgcgacuaugcaauuugcucuuuuguguucuggguagcuuauuggcuuugucacuugccaaaggagaguugcccuguaacugcuuccgcuuaaacaca	21	869	493	491	223	174	462	271.368	233.024	255.107	211.655	172.402	283.526
3	TRINITY_DN13545_c0_g1_616	ath-miR319a	-	UUGGACUGAAGGGAACUCCCU	uauagaugcauuuaacauuggguugauuuuccagugguuguugcaagauaaauaccaagagaguuuccuuaaguccauucacauguugugauuugauccaauuagcuccagacucauucacucacuuaccgagucacuaaaauaggaaugaacucguuacaugaguaaaugaugcgggagacuuauuggaucuuagauucauugcgauuggacugaagggaacucccuuuauuuuauucauuccaacaca	21	12034	11694	9810	2027	3605	4736	3757.93	5527.34	5096.95	1923.87	3571.89	2906.45
4	TRINITY_DN13545_c0_g1_617	ath-miR319a	-	UUGGACUGAAGGGAACUCCCU	uuguugcaagauaaauaccaagagaguuuccuuaaguccauucacauguugugauuugauccaauuagcuccagacucauucacucacuuaccgagucacuaaaauaggaaugaacucguuacaugaguaaaugaugcgggagacuuauuggaucuuagauucauugcgauuggacugaagggaacucccuuuauuuuauucauuccaacacauuuuuguuuguuaaacauuuuaacagcuguucuucau	21	12034	11694	9810	2027	3605	4736	3757.93	5527.34	5096.95	1923.87	3571.89	2906.45
5	TRINITY_DN14083_c0_g1_755	bol-miR9409	-	UUUUGUUCGAUUAGCUUUUGUA	aaaauuguaaagauaguucaaauuuuguucgauuagcuuuuguacauaagaucgagucuagcuagauccauggagggaucgauauaucuuugaaguugaugacgagcauguaaaaaguuuuuucacccacacuucauuaaugga	22	25	18	19	17	18	33	7.8069	8.50796	9.87178	16.1351	17.8347	20.2519
6	TRINITY_DN14720_c0_g1_959	ath-miR172a	+	AGAAUCUUGAUGAUGCUGCAU	uacucaaucaaauuucuuuuccuucuguuaauuuguauaguaauauauacucgaucucuuuaguguguguguaaaucugauauaaguucucgacggauccguggaagagagcucaucagucguuuucuguaggugcagcaccauuaagauucacauggaaauugaaaaaaacccuaauuuauauuaauuaggguucugauauguauaugagaaucuugaugaugcugcaucaacaaccaacggcuaccaa	21	2735	2051	3131	883	1271	1750	854.075	969.435	1626.76	838.077	1259.32	1073.96
7	TRINITY_DN16625_c0_g1_1556	ath-miR396a-3p	-	GUUCAAUAAAGCUGUGGGAAG	cucuuucuccucucuucuguaauuacgauuuugcccuggcuuuaugcaccucguuuagggcuucuucuccucuacaugacucucucuguauucuuccacagcuuucuugaacugcaaccuucuucagauuaguucuauucucacauauauauauuaccauagcauaguuauguuaauuuaaauugcaucuguucgacugauuugcgguucaauaaagcugugggaagauacagacaaagucacaagauu	21	5701	3847	3708	2500	2625	5489	1780.29	1818.34	1926.56	2372.81	2600.89	3368.56
8	TRINITY_DN16625_c0_g1_1557	ath-miR396a-3p	-	GUUCAAUAAAGCUGUGGGAAG	cuacaugacucucucuguauucuuccacagcuuucuugaacugcaaccuucuucagauuaguucuauucucacauauauauauuaccauagcauaguuauguuaauuuaaauugcaucuguucgacugauuugcgguucaauaaagcugugggaagauacagacaaagucacaagauuuuauaaaucucauucacagaauuaagcauuguuucaguuuuuuaaacagauauuauuccagaucuguaauuu	21	5701	3847	3708	2500	2625	5489	1780.29	1818.34	1926.56	2372.81	2600.89	3368.56
9	TRINITY_DN18209_c0_g2_2306	ath-miR390a-5p	+	AAGCUCAGGAGGGAUAGCGCC	agaaaguacagaagaaucuguaaagcucaggagggauagcgccaucaucaucaucucauucaaauugauauuuuggcgcuguccauccugaguuucauuggcucuucuuacuacaaugcuuuagagagacagcuaaauuucauaaucaagcuuagggucucaaagaaauuaacauaagaguaucuuauuuccuuucuuuuuuguuuuauaaaagaaaauuagucucuaaaacaaaucaugaagag	21	14149	8890	9278	4189	3623	9869	4418.39	4201.99	4820.54	3975.88	3589.72	6056.53
10	TRINITY_DN18236_c0_g1_2308	ath-miR156a-5p	+	UGACAGAAGAGAGUGAGCAC	auauaucaaagguaagaggaggugacagaagagagugagcacacaugguggcuuucuugcaugcguuuuuaauuaggguuuuaugcuugaagcuaugugugcuuacucucucucugucaccccuucuuucucucucuaucucucucucacacaugauaaaccauagcugauaaaagaucucgauuucguuugauuaucuuuaagguuuuguacuuauacuaucaucaacuggguaagacuaauuugaagc	20	1502	893	655	961	723	2553	469.038	422.09	340.316	912.108	716.359	1566.76
11	TRINITY_DN18748_c0_g1_2521	ath-miR319b	+	UUGGACUGAAGGGAGCUCCCU	gaaauuuuaauauggucagggaugcuggguuggugggggaagggagcuuucuucgguccacucauagaauaauaugugagauuuaauugacucucgacucauucauccaaauaccaaaugaaagaauauguagacauaugguaaaugaaugaaugaugcuagagacaaauugaaucuucacuucucuaugcuuggacugaagggagcucccuuuuuuuauuuuccuguauu	21	63256	49909	41205	11426	16987	21885	19753.3	23590.2	21408.8	10844.7	16831	13430.7
12	TRINITY_DN22377_c3_g1_5257	ath-miR172a	+	GGAAUCUUGAUGAUGCUGCAU	auugauuugucuucugaauccucuugcuucccuuuagagcucaaaccgauuagggucuuucgucugugguugucugguugauuuguuuggguuguuaacagccgguaguugcagaugcagcaucaucaagauucacaagugaagugguuuccuugguuuucgccucuccauccgaaaacaaaggguucuucucgaaugggaaucuugaugaugcugcaucagcauauacauggcuacuc	21	661	528	618	234	333	450	206.414	249.567	321.093	222.095	329.941	276.162
13	TRINITY_DN22377_c3_g5_5261	ath-miR172a	+	GGAAUCUUGAUGAUGCUGCAU	ccucuuugcguguucauuuggggaauggucauaaaaguuccaaacucuagagcucaaacuaauaagguucuuuugucugugguugcuuuauuugguuucuugauaaaaaggccaaaaaagccucugguaguugcuaacagccgguaguugcagaugcagcaucauuaagauucacaagagguguaguuuucuuguuuucucgccucuugggaaucuugaugaugcugcaucagcaacuacauggcuacac	21	661	528	618	234	333	450	206.414	249.567	321.093	222.095	329.941	276.162
14	TRINITY_DN22388_c1_g1_5289	ath-miR408-5p	-	ACAGGGAACAAGCAGAGCAUG	caaaagugguaaucagagagagacagggaacaagcagagcauggauugaguuuuuaccaaaacaucaaaugacuauguuuggucucuucccaugcacugccucuucccuggcucccuccucuuucuaucccuucucuuuuuuuuucucuccuuucaaugaauuuuuauuuuauuuuacuacugcuaacacccuuuugacaagcuaagaguucuggucuaccucuguguucaugaaguggagcugaaagaa	21	954	502	457	702	367	1261	297.911	237.278	237.442	666.285	363.629	773.867
15	TRINITY_DN22488_c2_g1_5732	ath-miR159a	-	UUUGGAUUGAAGGGAGCUCUA	cucgauaaaucuuggccuuccaaaaugaauuucccgagaacaaaaaaguagggcuccuuauaguucaaacgagaguuuagcaggguaaagaaaagcugcuaagcuaugaaucccauaagcccuaauccuuauauauaaaaaggauuugguuauauggcuuacauaucucaggagcuuuaacuugcccuuuaauugcuuuuacucuucuuuggauugaagggagcucuacaacuucuuucucuucauuuaa	21	919066	512225	481651	259910	179269	351420	287002	242111	250250	246687	177622	215664
16	TRINITY_DN22488_c2_g1_5733	ath-miR159a	-	UUUGGAUUGAAGGGAGCUCUA	agggcuccuuauaguucaaacgagaguuuagcaggguaaagaaaagcugcuaagcuaugaaucccauaagcccuaauccuuauauauaaaaaggauuugguuauauggcuuacauaucucaggagcuuuaacuugcccuuuaauugcuuuuacucuucuuuggauugaagggagcucuacaacuucuuucucuucauuuaaauuuaauuaucuacaagaaugauugaauuguuuguaugauugaauugcu	21	919066	512225	481651	259910	179269	351420	287002	242111	250250	246687	177622	215664
17	TRINITY_DN22768_c4_g2_6961	ath-miR165a-3p	+	UCGGACCAGGCUUCAUUCCCC	uguugggaggggacgaacaaagacagaaauagaaaauuucuuguaaaacccuaauagaaaaagucugguuauaaagacgagaaggauuuauagagggauuuaucuuuugaggggacuguugucuggcucgaggacucuuauucuaacucaaucacguuuuauaaaaucuacuugaucugaugauugauuaggguuuuagugucuucggaccaggcuucauuccccccaauuauuacuuccucucaa	21	136598	92596	77290	42597	48275	69792	42656.3	43766.9	40157.3	40429.8	47831.6	42830.8
18	TRINITY_DN22768_c4_g3_6963	ath-miR165a-3p	+	UCGGACCAGGCUUCAUUCCCC	cuccuucucuuucaccuuuaucuuguuuauaaauuauaggcuuaucaucucucuuguaaaagcuaggguucuucuuauggucuccauguucaucucugaaguuuuuuucuuuugaggggaauguugucuggcacgaggcccuuaacacagaucuacgaucgguuauauauauaauauaugaacgaucaauuuagugguugaugacgucggaccaggcuucauuccccucaauuacaucgcuucgauccau	21	139809	95202	79960	43326	49070	69880	43659	44998.6	41544.6	41121.8	48619.3	42884.8
19	TRINITY_DN22768_c4_g7_6973	ath-miR165a-3p	+	UCGGACCAGGCUUCAUUCCCC	auuauaaguugaucaucucacuuguaaaagguagcuaggguucuucuuauggacuccauguucaucuaugaagcuuuuucuuuugaggggauuguugucuggcacgaggcccuuaacucagaucuacgaucgguuauauaaauauauuguaugaacgaucaguuaagugguugaugacgucggaccaggcuucauuccccucaguuacaucgcuucgauccuc	21	139809	95202	79960	43326	49070	69880	43659	44998.6	41544.6	41121.8	48619.3	42884.8
20	TRINITY_DN22944_c2_g5_7998	ath-miR393b-3p	-	AUCAUGCGAUCUCUUCGGAUU	cuuggagaaaaacaacauugcucccacuuagagagagaaaaagaguucuucacagcaacuagagaaaggauccaaagggaucgcauugauccuaaucaagcugaguuauucccgaauaauuauuuuaaacuuuucucgauggaaagauagaaaaaaaaaagauuugcuucguuuuccggaucaugcgaucucuucggauucauccuuugguagcuuccaccu	21	4649	4256	3121	6258	9387	10929	1451.77	2011.66	1621.57	5939.62	9300.77	6707.05
21	TRINITY_DN22944_c2_g5_7999	ath-miR393b-3p	-	AUCAUGCGAUCUCUUCGGAUU	uucacagcaacuagagaaaggauccaaagggaucgcauugauccuaaucaagcugaguuauucccgaauaauuauuuuaaacuuuucucgauggaaagauagaaaaaaaaaagauuugcuucguuuuccggaucaugcgaucucuucggauucauccuuugguagcuuccaccuuggucaaaggguuucuacaaaguuucgaggauuuaggauacaugucaagaaaacaagaauaugaguuuaauacaac	21	4649	4256	3121	6258	9387	10929	1451.77	2011.66	1621.57	5939.62	9300.77	6707.05
22	TRINITY_DN23034_c2_g5_8490	ath-miR156a-5p	+	UGACAGAAGAGAGUGAGCAC	gacaaaagaaaaacauagcaacugacagaagagagugagcacacaaaaguaaucugcauauacugcauuugcuucucuugcgugcucacugcucuaucugucagauuccggcuccgauucuuuucggucuguucacguuuucuucuuuaauuguguucccauucucucucucuuauguucuucaucccuccaaauuaagguaauugauacgaucucgcuccuauaauauguaacgauuugguuucuaaau	20	1503	893	655	955	721	2559	469.351	422.09	340.316	906.414	714.377	1570.44
23	TRINITY_DN23125_c0_g2_9175	bra-miR5712	+	AAUAUUAAUAUAAUUGGUGAGAGA	uccagucuuggcacaucuccgguuacucuuucuucgucgucggguaagaaagucaauuuuauuaacgauucaguuuuguuuugguuuuauuuauaagggcguucacauuaaaaaucucucaucaauuauauuaguauuuaaauagaaaguuucucaaaaacuuaagagaguuaugcgaggauagauuuuuacugagaauuuucuaucaaaauauuaauauaauuggugagagauucauguggucugaguc	24	92	83	113	100	136	117	28.7294	39.2312	58.7111	94.9124	134.751	71.802
24	TRINITY_DN23172_c1_g4_9459	ath-miR5657	-	CGGACAAGCUUGCACGAGGUGCUC	cagacguuaacuaauuuagcggcggacaagcuugcacgaggugcucggaauucuccuuuagcuguguuuuauguugauucuaccuuacugguuugguuuucugaagcggaagucuaugucgguccuuaagcgggauugaacuaucaaauggaaugugcuacuucgucucaaccauugcguacucaagugaaacaaugcauggagacucguccuggugguguugagccagagcuugucaaguauaugucua	24	21	17	8	7	16	13	6.55779	8.0353	4.15654	6.64387	15.853	7.97801
25	TRINITY_DN23174_c1_g1_9473	ath-miR156a-5p	+	UGACAGAAGAGAGUGAGCAC	uucucuuguguucacuaggguuuggagagaucugugagaacggggagugaggaugagagauuuugagucuuuuugcacagaaaaucuauauggguuuuauuuaauuauaaguugcuagaagacagagaagaaaugcaacagagaaaacugacagaagagagugagcacuugcaaggcacuguuaugugucaauaacuuugcgugugcgugcucaccucucuuucugucaguugccugacuucucgcuuuc	20	2609	1521	1461	1356	1076	3819	814.728	718.923	759.088	1287.01	1066.12	2343.69
26	TRINITY_DN23188_c1_g2_9540	ath-miR319a	-	UUGGACUGAAGGGAGCUCCUUC	uucaaucauauaucuaugaagcgagacugaaauagauagauauagaaggagauucuuucaguccagucauggauagaacaagaagaggguagaaacaucugccgacucauccauccaaacacuucugguaaaaagaaaagagauuuuauaccacaguggcugugugaaugaugcgggagauguuuuucgucucucuuuaucuguguuuggacugaagggagcuccuucuuucucuacauguuucaguuuu	22	169330	145375	110637	57291	62428	99973	52877.7	68713.6	57483.4	54376.3	61854.5	61352.7
27	TRINITY_DN23333_c4_g3_10468	ath-miR858a	-	UUUCGUUGUCUGUUCGACCUU	uaaaguaucuaggguuccucaguccuccuucacaaaaauaucuuauuuuucuuauaaccucuuaagaauaauauugagacucaaaaaaauaaaaaauacaugguagauaucagaagagaagacggagaugaugaugaucaaaagugguuggguucgaugcuaggcuugucaaagugagcaaucuuauguguucucaucuuuguuucguugucuguucgaccuuggccucgaucuguccucgaaac	21	65935	59432	54951	18644	26167	33335	20589.9	28091.4	28550.7	17695.5	25926.6	20457.4
28	TRINITY_DN23334_c0_g1_10469	ath-miR171b-5p	-	AGAUAUUAGUGCGGUUCAAUC	aauuaugauguaagguaacgcgagauauuagugcgguucaaucaaauagucguguucucacuugauagagaucgguuuuguucgauugagccgugccaauaucacgcgucaacccaaaacgguaaagaugguuuuauuaaccgugaagguauucuuauaauuuuuuaaaaacuguuuccuauuuugaacaauauuuaacugaugccuuaaucuuuuuuguugcuccgaagguauguugacacgcgacaca	21	217	270	210	152	206	188	67.7639	127.619	109.109	144.267	204.108	115.374
29	TRINITY_DN23334_c0_g2_10471	ath-miR171b-5p	-	AGAUAUUAGUGCGGUUCAAUC	guguugauguaaagguaacgcgagauauuagugcgguucaaucaaauagucguacucuuagcuauuagagaucgguuuuguucgauugagccgugccaauaucacgcauaaaaccaacauggcaaagaugguuauuacccguaaaaguauauugucagucuucuuuuaagguauauugucaaucuuuuuuuaaaaaauaauuccauucugaaugauauccaguuugauaauuucuuauuacuuucuuuuu	21	217	270	210	152	206	188	67.7639	127.619	109.109	144.267	204.108	115.374
30	TRINITY_DN23334_c0_g4_10473	ath-miR171b-5p	-	AGAUAUUAGUGCGGUUCAAUC	ugugauguaagcuggucaagcgagauauuagugcgguucaaucaaauagucucacucuuaguugauagagauugauuuuguucgauugagccgugccaauaucacgcauauaaccaagaugguuauuaaccuaaaaaguauauugucaaucauguuaaagguauuuuaucaaaaaaaaaaaaaauuucauuuaguuuuuuacucugggagcuucgaagguguaaggauguaagacgcagcaaucccccuc	21	217	270	210	152	206	188	67.7639	127.619	109.109	144.267	204.108	115.374
31	TRINITY_DN23344_c0_g2_10539	mtr-miR7696c-5p	+	AAGUUCUCUGAGUUAACUCUUCAG	caugacucucuucucgucuucucaaccggaagaucaccgacucuguacaaagaauugagaaaggagaagccuuugcugaccccugacguuacuaucaugucuguagggacugagauuacuuaugguaacuccauggcuccugaucaugguuggguugaugccuugaaucauaaaugggacuuggggguuguuaaagaagagaccggcaaguucucugaguuaacucuucaggcagagacugagcagaggc	24	84	101	138	44	38	54	26.2312	47.7391	71.7003	41.7615	37.6509	33.1394
32	TRINITY_DN23344_c0_g2_10540	mtr-miR7696c-5p	+	AAGUUCUCUGAGUUAACUCUUCAG	gguuguuaaagaagagaccggcaaguucucugaguuaacucuucaggcagagacugagcagaggccacacaagguuagcuuuuacguugacaagaguaaggcucaggaaguggccaaggagcugucacagcgguuggagaaacguggguuggaugucaaaauaaucuacagcgguggaauggauuuagacaucuuaccacaaggugcuggaaagggacaagcgcuugcauaccuccugaagaagcucaag	24	84	101	138	44	38	54	26.2312	47.7391	71.7003	41.7615	37.6509	33.1394
33	TRINITY_DN23403_c3_g3_10932	pab-miR3702	-	AAUCUCUUAGAACUUGAAAACACC	guauuuugauuuuucagauaugagcuaagcuuuggaagacuuccauggaaaucuucugacgaagucuucucucaugucuacuuauucauaauggaucaaaguguuuugguaaguuucuauguaugauuccuuuuucacucgauaaccucugguugcuuaauucucuuacuuuuaucucaaccuaaaacucuccaaccucucucaaaucucuuagaacuugaaaacaccaaacuuauaucaauuuaucauu	24	46	49	73	57	61	86	14.3647	23.1606	37.9284	54.1001	60.4397	52.7776
34	TRINITY_DN23577_c1_g14_11810	osa-miR2098-5p	+	CCCCGUGGGAACUACCUGUCC	uccaagauuaugugacaacccgccccgugggaacuaccuguccugugagccuggugcccauggggcagauaguucccacgggacggguugucacagauuaggucuauaaggaaguacgcgccgccaccggaaguuugugauucaaagaaaggugaggauaggguugguggugagcugaggucguauuggauggguuuagauguuaaggucaagagagauuuuaugaaagugagcguugagaggguuagaa	21	165	126	102	94	102	148	51.5255	59.5557	52.9959	89.2177	101.063	90.8265
35	TRINITY_DN23691_c0_g1_12492	ath-miR157a-5p	+	UUGACAGAAGAAAGAGAGCAC	aggagaagacgaugagaaaauguugacagaagaaagagagcacaagccgggauuagcaaaaagagaguuuugcccuugucgggagugugcucucuuuacuucugccaccaucaucgcgugugagcguaaguuagcguuauacacacacuuuagaaacuaugcaugcuucagcaagguugcuucagugucaaagaagguaggcaacuucuugauuucuucauucuuaguuucuguuuucaucacggauaug	21	2318	1642	1519	1153	1170	1790	723.856	776.115	789.223	1094.34	1159.25	1098.51
36	TRINITY_DN23691_c0_g5_12498	ath-miR157a-5p	+	UUGACAGAAGAAAGAGAGCAC	aggagaagacgaugagaaaauguugacagaagaaagagagcacaagccgggauuagcaaauauaaaguuuugcccuugucgggagugugcucucuuuacuucugucaccaucaucauucugauguuaugugaucgugugagcguuagugguguguauacaugacuuucuucaacaagguuucuucaguaucaaagaggguaaguuacuugguguuuucuucacucacaggcacagcuucucuuuccguca	21	2318	1642	1519	1153	1170	1790	723.856	776.115	789.223	1094.34	1159.25	1098.51
37	TRINITY_DN23795_c2_g1_13267	ath-miR405a	+	AUGAGUUGGUGGAGAUCAUGA	ggaucaaagaucucgguuguagcguuuucuaaaaacuuugcaaauucaagcuggugcuuggaugaguugguggagaucaugaagugcaggaaagaccgaggccu	21	1113	630	694	361	278	808	347.563	297.779	360.58	342.634	275.446	495.864
38	TRINITY_DN23795_c3_g2_13282	zma-miR2275a-5p	+	UGAGUUGGUGGAAAUCAUGAA	cuuccucaagcugguguuuggaugaguugguggaaaucaugaagugcagagaaagggggaaacaaacagugauaacuauuuucuacggaguggauccaucugaugucaggaagcagaccggagauuucggaaagggauuugacagaaccug	21	8752	6214	7795	3957	4500	6236	2733.04	2937.14	4050.03	3755.68	4458.66	3826.99
39	TRINITY_DN23795_c3_g2_13283	zma-miR2275a-5p	+	UGAGUUGGUGGAAAUCAUGAA	agcgaggccagucuaucgcucccgagcucguacaagcgaucagagaaucaaggguugcuguugucuugcuaucccguaacuacgcuuccucaagcugguguuuggaugaguugguggaaaucaugaagugcagagaaagggggaaacaaacagugauaacuauuuucuacggaguggauccaucugaugucaggaagcagaccggagauuucggaaagggauuugacagaaccug	21	8752	6214	7795	3957	4500	6236	2733.04	2937.14	4050.03	3755.68	4458.66	3826.99
40	TRINITY_DN24031_c1_g1_14545	bra-miR5712	+	AAUAUUAAUAUAAUUGGUGAGAGA	acuccauaggacuggugucaugccuucuugcucuaguguuugauuugugaaaacggcgaauggccauccgcaucggugagucucucaccagucuuucacuaauuguguuaauauucgauuaaugaaucucuuagaaaagcugagagacucauguaaaagugauuuuggcauaggcucucagcuuuuuuuguuuuuagauuuuuuaauuaaauauuaauauaauuggugagagacuccgaaagacucacca	24	93	83	114	100	136	117	29.0417	39.2312	59.2307	94.9124	134.751	71.802
41	TRINITY_DN24201_c0_g1_15634	osa-miR6253	+	AAGGAAAGCAAAGCUCGAUUGGUU	gcugugaguuuuuuaaggaaagcaaagcucgauugguugagauauauaguuguagacuaaauuuuggcuguccagagcaucuacagcuccaaccaaucauccccuucauucuuuccgugugcuucacaacuucaucucucccaaaguuucagccuuucucaaaauaucauucauuugauuuucgaucggauuauguuaaucacuugcugagaccauuuccugaucgcuaauucuccuccucu	24	311	290	376	198	226	343	97.1178	137.073	195.357	187.927	223.924	210.497
42	TRINITY_DN24201_c0_g1_15635	osa-miR6253	+	AAGGAAAGCAAAGCUCGAUUGGUU	gcugugaguuuuuuaaggaaagcaaagcucgauugguugagauauauaguuguagacuaaauuuuggcuguccagagcaucuacagcuccaaccaaucauccccuucauucuuuccgugugcuucacaacuucaucucucccaaaguuucagccuuucucaaaauaucauucauuugauuuucgaucggauuauguuaaucacuugcugagaccauuuccuga	24	311	290	376	198	226	343	97.1178	137.073	195.357	187.927	223.924	210.497
43	TRINITY_DN24251_c3_g2_15972	ath-miR5654-5p	+	AUAAAUCCCAAGCAUCAUCCA	ucuuuugucagguauuaacaagauaaaucccaagcaucauccaccuuauuagcccuugaacaugaaggcuuguaaaauggaugaugcuugggauuuauuuuguacucuccucuucuaaaagaguguugccuccauaggacuaccaaugauuucagacuuguugaaggaacgugaugcuuuugcuuauagaaagcaugaaagauuuuaccacucccauuuauauuguuuuguucuuuugguaaccaagaua	21	1242	1815	1328	878	1947	1795	387.847	857.886	689.985	833.331	1929.12	1101.58
44	TRINITY_DN24251_c3_g4_15976	ath-miR5654-5p	+	AUAAAUCCCAAGCAUCAUCCA	uuuuuguuugggugauaacaagauaaaucccaagcaucauccaccuuauuagcuuugacaugaaugaaggcuuguaaaauggaugauucuugggauuuaucuuuuuguagccuccucuucuaaaagagugugggauuuuucuuuuuguaguccccucuccuaaaagaguguuguuuaauuuuacaacauacacggaaaugauuucaggcuuguggaggaacaugaugcuucuuuuguaagccagaaacuu	21	1242	1815	1328	878	1947	1795	387.847	857.886	689.985	833.331	1929.12	1101.58
45	TRINITY_DN24252_c0_g1_15978	gma-miR5041-5p	-	UUUCAUCUUAGAGAAUGUUGUU	aggaagucucagugaagaaauggaaauuucguuuacucaaacuugucuuuuuuuuaucaucaaaugcuuauauaauccaacaccuucuacacucauuuugccugaaacaacgaguuuugcuuaagacaacagucucaggauggaaaaugcuuuugacuuauguaaccgugaucaaaucucgcagccaaaacuaaguaaaaaguauuuuucaucuuagagaauguuguuuugaaccaauuucguccagcca	22	408	584	512	73	317	182	127.409	276.036	266.018	69.2861	314.088	111.692
46	TRINITY_DN24427_c0_g1_16896	ath-miR394a	+	UUGGCAUUCUGUCCACCUCC	aaagaguuucuuauagauaucuuuggcauucuguccaccuccucuacauauguguauggacgauguguucugugaguggaggugggcauacugccaauagagaucuguuagggcuucuuuguaaaacuccucaugauuuuaugcacucaagauuauacaguagcucauggugaucaagaucaucugaugaacacuuagaucucaguuugaagaaauauuguauuuucucgaauuuacuuaaccuuauuau	20	3902	4001	3265	1397	2140	2378	1218.5	1891.13	1696.39	1325.93	2120.34	1459.36
47	TRINITY_DN24427_c0_g2_16898	ath-miR394a	+	UUGGCAUUCUGUCCACCUCC	aaagaauuucuuacagaguucuuuggcauucuguccaccuccuuucugaauauauuuguguauaaguguacgcaacuacguuguguuuugugugaggaggugggcauacugccaauagagaucuguuaggguuucuuuguaaaaccccucaugauuucauguauugaagauaguacauuggcucaugguaaucaagaucucuaagaucugaguuugaagaaaaacgguauuaucucgaauucacuuaacc	20	3900	4000	3273	1397	2137	2380	1217.88	1890.66	1700.54	1325.93	2117.37	1460.59
48	TRINITY_DN24427_c0_g2_16899	ath-miR394a	+	UUGGCAUUCUGUCCACCUCC	uacuuuuauauugaaacaccuuuugcuccuugccguauauaaaagguaaaguuuggaucguuaaccuuuuugaucauguggguuugacaaaagaauuucuuacagaguucuuuggcauucuguccaccuccuuucugaauauauuuguguauaaguguacgcaacuacguuguguuuugugugaggaggugggcauacugccaauagagaucuguuaggguuucuuuguaaaaccccucaugauuucaug	20	3900	4000	3273	1397	2137	2380	1217.88	1890.66	1700.54	1325.93	2117.37	1460.59
49	TRINITY_DN24778_c1_g7_19041	ath-miR160a-5p	-	UGCCUGGCUCCCUGUAUGCCA	auauauauaugauacgaagucaugccuggcucccuguaugccacaaguaaauaccgaucucauuaugaaaucggacacuaguggcguacagaguagucaagcauaaccacugauauucuugauauaugaguacuuuguuuuuguaacacaagauauauauguguggaugguggcuagcuauaagauauauguuauaugcauggauuaugucuagaacuguua	21	495	413	392	171	219	279	154.577	195.21	203.67	162.3	216.988	171.22
50	TRINITY_DN24803_c1_g1_19274	lja-miR7542	-	AGCUUGCUAUGAUUGAGAACCAGC	auacaauaaucaaacauacgaucucugagaaaagcagggaagauaagaaaguugguggcuuugguugugguuugaggucugguucuaggguggcaccaugcagugaggauggugaugauucuugugauucuguugucaagaaugguaaagaugguguugaugagaucagaaaagauagugaggaacucucuuugauacgugagcagcuugcuaugauugagaaccagcaguccagucucuuagagcuacu	24	1	0	1	2	3	5	0.312276	0	0.519567	1.89825	2.97244	3.06846
51	TRINITY_DN24827_c2_g5_19537	bra-miR5721	-	UAAAAUGGAGUAAAAGUGAAU	aucccuacuccauuuuuucuucuaaaauggaguaaaagugaauaugaaguaaggaaugcuccaacucaacuccauaucucacuucauaauaaaauuuacuccauuucuuuuuuuugguuguucaucggaaaaugaaguaggguuggagcaauuuuauuccauuuucacuuuuauucuauuuugaaggaaaaaauggaguuauaauguucuaacauagcagcaaagagauguguaaaaugcauaagcaaca	21	268	248	368	312	377	410	83.69	117.221	191.201	296.127	373.537	251.614
52	TRINITY_DN2504_c0_g1_21126	ath-miR403-3p	-	UUAGAUUCACGCACAAACUCG	uauaagagagaaaaacucaauaccgaacccuuuaaggaagauauucuuaucuaccucuauugcgucggcagauaaaaguagucucucucucucucgcucucugaaaauaagaugaagaagauuuugcauuagagaagagucauauuacauguuuugugcgugaaucuaauucguaugcucauguaguaauccuaucuuguuguuggauuagauucacgcacaaacucguaaucugucuuuucaaauauuc	21	5213	3515	5104	3504	3378	4643	1627.89	1661.42	2651.87	3325.73	3346.97	2849.38
53	TRINITY_DN25146_c1_g1_21694	ath-miR162a-3p	-	UCGAUAAACCUCUGCAUCCAG	gcuggaggcagcgguucaucgaucaauuccugugaauaaugauguuggaaacaauuuacaugggaagcaugaaucgaucgauaaaccucugcauccagugcuucuccuuccugauuuguc	21	9862	6998	6319	4736	4735	9130	3079.67	3307.71	3283.14	4495.05	4691.51	5603.01
54	TRINITY_DN25146_c5_g1_21695	ath-miR162a-3p	+	UCGAUAAACCUCUGCAUCCAG	gugcguguuuuuugaccauuguuuuucagaucugagauuuauuguuugccccaaaucgggaaauuauucuuuuuuccccauuucauuucauuucauuuaaaaaguuauauuuaauuuguuagagaaaaaggagugaaagaugcuggaggcagcgguugaucgaucucuuugugggaauuuuugaaaaacaaaauuaaaagcaugaacagaucgauaaaccucugcauccagcggucgccucuucaucaau	21	9982	7070	6493	4856	4851	9419	3117.14	3341.74	3373.55	4608.95	4806.44	5780.37
55	TRINITY_DN25146_c5_g2_21697	ath-miR162a-3p	+	UCGAUAAACCUCUGCAUCCAG	uguugauuuuuuuuuuuguagaucugagauuuauugcuugcuugcuccaaaucgggaaacuaguuuucuuuuuuuuuugcuuuuauuuuucuaauucaauuuaauuaaaagagugaaagucgcuggaggcagcgguucaucgaucucuuccuguggauuuuuuuuuugguugguuguuguuguuggaaagagauuaaaagcaugaacagaucgauaaaccucugcauccagcgguugccucuucuauuaa	21	9982	7070	6493	4856	4851	9419	3117.14	3341.74	3373.55	4608.95	4806.44	5780.37
56	TRINITY_DN25241_c1_g3_22179	ath-miR172a	+	AGAAUCUUGAUGAUGCUGCAU	ggagccacggucguuguuugcugcuguggcaucaucaagauucacaucgccagauggacgguggugauucacccuccccaaaguucucugaugaaaaugagaaucuugaugaugcugcaucggaaaucaacggcuauucu	21	2735	2051	3132	882	1270	1748	854.075	969.435	1627.28	837.127	1258.33	1072.73
57	TRINITY_DN25416_c1_g1_23721	gma-miR9731	+	AUACAUAUGUUCGGUUAUCUUCGG	aucaauauaaauauuuugaauaaaauaagagaaguaaauuauaaauauaaaauuauguauacauauguucgguuaucuucggauauuuauucggauucgga	24	47	56	65	48	56	68	14.677	26.4692	33.7719	45.558	55.4856	41.7311
58	TRINITY_DN25460_c0_g5_24007	gma-miR1507c-5p	+	AAGGUGUUCGAUGAAAUGUCUGAG	uacaagaggaugaaacaucacggcguugauucugguccguacacuuccaacauuuugauuaacgcauuucgccauuuggggaaaaucgauuacgcguuuugcguucugagugauuucaugaagagaggcuuggagccugacuuggugacgguugauaguuuggugugugguuuguguucucaagggagaguaauagaugcaguuaagguguucgaugaaaugucugagagagggguuaagagugauguga	24	0	0	3	4	8	0	0	0	1.5587	3.7965	7.92651	0
59	TRINITY_DN25475_c3_g5_24114	ppt-miR1064-3p	-	CGGUGAUUGCUAAGAUGAUGGGCA	agaacccugcgaaucuggcgaagcaucaggcgaauccaaagguggcuccggugauugcuaagaugaugggcaaguucggaggagcaccuaagua	24	21	14	18	22	12	13	6.55779	6.6173	9.35221	20.8807	11.8898	7.97801
60	TRINITY_DN25570_c1_g2_24597	mtr-miR169k	+	UGAGCCAGAUAGAGUGGGACU	ugcgguuugugccauuaaaggcuauaagagagaagcuucagugccuuagaaaggucgacagaccauuccucucaguaauuguccaucccaauccugcaacagaugaggauucuuuccaggcagcaacagaugaggauucucucaagucccacucggugugguucuuaggaacgaacccucuaacuguuacaguuaggugacguuccuaugagccagauagagugggacuugagagacggguggguguguu	21	358	240	194	50	130	182	111.795	113.44	100.796	47.4562	128.806	111.692
61	TRINITY_DN25943_c1_g2_26708	gra-miR8712	-	UUAUCAUUUGUAUCUGUUAUAGC	aauauauauuaaauaauuaaaaaaucaguaacuauuaccuauauaacuaaguugcugcgaacauauaaauacauuuauuaauccaaaaacauauuuuuuucuauuugauauaguauauaauuaaauuuaaaugauaguaagauauauauagcauauuuuaauauuaauauuuauuaaaugaugcuuuuugcucauguuuuuuuuauuaucauuuguaucuguuauagcaaaaaauuuaaauuauuaauaa	23	3	4	6	5	6	6	0.936828	1.89066	3.1174	4.74562	5.94488	3.68216
62	TRINITY_DN25999_c1_g4_27036	ath-miR399a	-	UGCCAAAGGAGAGUUGCCCUU	uauauguaaaggaggauaauccuuugagcauauucgguugcucgaauaguuuuuuuuuuuuuugguuauauaaauugcguagaaguuguuaccacaaaauguuaggagaaaauuguuagaugaaagaagucaguaaaagggaaauucaacuuuggcaaaggaaguacaauuagugagacauguucacaaguuugaaguugagucuuuugccaaaggagaguugcccuuuacuguucuaucuuuugaucgu	21	45	34	29	10	12	19	14.0524	16.0706	15.0674	9.49124	11.8898	11.6602
63	TRINITY_DN26069_c1_g2_27585	ppt-miR477g-3p	-	UUUGGAAGACGUUAGUUGACGCUG	aauggguugaaacuuccuggcguuuggaagacguuaguugacgcugugagucgagucaaggggucuucaaguaauggacaaaauuacaggauguuguggacuggucuuggugcucaacucgcucgggacguccguucucugcaaucugc	24	1	8	4	1	10	5	0.312276	3.78132	2.07827	0.949124	9.90814	3.06846
64	TRINITY_DN26237_c1_g2_28582	ath-miR168a-5p	+	UCGCUUGGUGCAGGUCGGGAAC	agaaucaccgucgggcucggauucgcuuggugcaggucgggaacugauuggcugacaccgccacguggguuuucacgguuggcuugugagcagggaucggauacugccuuccaucaacugaaucggagcccgaguuuugaagcagagguacucgacuggcuaauucaacuagaugugugugaugcucacgcuguuucaauuuagaccuaagaaauuguaaaagaaacuuguuuuaaugguuaguguauca	22	12305	8626	8726	5826	4524	11169	3842.56	4077.21	4533.74	5529.6	4482.44	6854.33
65	TRINITY_DN26272_c0_g12_28790	ath-miR168a-3p	-	CCCGCCUUGCAUCAACUGAAU	gagaaacacuauuucgccauuuacaaaaccuaaaguucugcuuccuucucuuucuucugcuuucagauuugaagagacagagagguuaugauagagucaccgccgggcucggauucgcuuggugcaggucgggacuaauucgcugacacagccacguggauuuuccuuauugguuugugagcagggauuggcucccgccuugcaucaacugaaucggagccucgauggugaaagug	21	13498	9077	9350	5505	6134	13156	4215.1	4290.38	4857.95	5224.93	6077.65	8073.74
66	TRINITY_DN26272_c0_g4_28792	ath-miR168a-3p	-	CCCGCCUUGCAUCAACUGAAU	gagaaacacuauuucgccauuuacaaaaccuaaaguucugcuuccuucucuuucuucugcuuucagauuugaagagacagagagguuaugauagagucaccgccgggcucggauucgcuuggugcaggucgggacacaaaucacuggugcuuuugccuuauugguuugugagcagggauuggcucccgccuugcaucaacugaaucggagccuccaauggugaaacc	21	13498	9077	9350	5505	6134	13156	4215.1	4290.38	4857.95	5224.93	6077.65	8073.74
67	TRINITY_DN26475_c0_g1_30050	aly-miR158b-5p	-	UUUGUCUAAAUCCGUGAAUCU	cacaauuuuaauggaagauggacaaaacauacagaaguggcacccaaacaagcucgccgaggacaucaugaagugucucaauuuuaucuacguucgucuccuuagaaccacaagagucauggagcuagagaaaucggguccugucucgagauccgcucauuucucuuuaagcucaaaaagcuuuaggguggacaacacagcauccgguuugucuaaauccgugaaucuugugucuuauaaagaaucaaga	21	4	3	2	7	8	6	1.2491	1.41799	1.03913	6.64387	7.92651	3.68216
68	TRINITY_DN26683_c1_g1_31433	ath-miR167a-5p	-	UGAAGCUGCCAGCAUGAUCUA	ugaacggugcacaggcaucugaugaagcugccagcaugaucuaauuaacuuucuuucucuguugauuuuaugacgauggaaaagagaugagugccgauuagaucauguucgcaguuucacccauugacugucgcacccuuaaacccuaauuuuucaucuuugaucccaucucaaauuucacaguaggauuucuacuuuuugguauuugauuuuuaaaugacauguguuacucuuuuaucuuauuuuguca	21	13386	8704	6715	9961	10212	16748	4180.13	4114.07	3488.89	9454.23	10118.2	10278.1
69	TRINITY_DN26702_c1_g1_31506	ath-miR170-5p	+	UAUUGGCCUGGUUCACUCAGA	agcacgaaagaguccucuuugauauuggccugguucacucagaucuuccagauuacacacguacuauauacauucucuuaguuaucugauugagccgcgccaauaucucagugcucugucgucacucucuuucuuguagaucuaucuauauauauauaucaacauuuuuuuucuuguguguguugaaaaugaagcuggaauguucuuuguugaugguauuuuugauguaaaaucauuagguaccuugcuu	21	50409	31630	35719	26522	19242	26322	15741.5	14950.4	18558.4	25172.7	19065.2	16153.6
70	TRINITY_DN26840_c0_g1_32402	ath-miR160a-5p	+	UGCCUGGCUCCCUGUAUGCCA	aaauaugauauauuuguauauaugccuggcucccuguaugccauacacuaaguucaucgauccucggcgaccuccguggauggcguaugaggagccaagcauaaucucaucauauauauauuuucuaauuacguuacaguacuaauuugcugagcuuguuuuguaggaaucuauguuaauuacuccacccaaucaugugaaaaagauuagaagguaccucgcuaaacagucuagcuaccaccuaugcuuc	21	482	397	381	165	212	273	150.517	187.648	197.955	156.605	210.053	167.538
71	TRINITY_DN26840_c0_g2_32404	ath-miR160a-5p	+	UGCCUGGCUCCCUGUAUGCCA	guguaguuguauaagauguguaugccuggcucccuguaugccauccucuaagcucaucgaccauugaugaccuccgugaauggcguaugaggagccaugcauauuuucauauacauuuacauacguuuucuagcuauuuuaugguaccaguuaaauuuucacacacgauucuaauuauguuaugguacccguuaaguuguguugagcuuguuauccaucauguguggaagauuagaagguacuucacuaa	21	483	399	381	165	212	273	150.829	188.593	197.955	156.605	210.053	167.538
72	TRINITY_DN27162_c0_g1_34453	gma-miR1518	-	UGUGUUGUGAUGAUAAUUCGA	ugcguuuaaaaccuuuugaucuuguguugugaugauaauucgacuucccggaccaaaccaacuaguuucauucgccauggcuuccaguuguacuaaaugauccacaucaucaaggacgacaagaacuuucuugucuuucaac	21	8529	6995	7501	2730	3465	5711	2663.4	3306.29	3897.27	2591.11	3433.17	3504.8
73	TRINITY_DN27348_c1_g9_35996	bra-miR5718	-	UCAGAACCAAACACAGAACAAG	cguguccaaagaaugauuuauguuuuguugaucuuguucugguuugauuuugaacagcuuaguguugcucuguaauggaugcauaaccaguagauaugucaggauauuaaaaggaaccguuauuuugccucgugauagcgauguuccuucgaaucuucugacauaucuacugcuuaugccaccauuacagaacagcaacaagcuguucagaaccaaacacagaacaagaacagcggaacauaaaaucuga	22	6571	4973	5473	5993	5690	10331	2051.97	2350.56	2843.59	5688.1	5637.73	6340.06
74	TRINITY_DN27536_c0_g1_37254	pta-miR949	-	UCUCCGGGAAUUGAAACUCAGACU	augcuauuaaaagcuaugaaaaacguuacauagacguuacuacaaccaaaacuuuuaccugccuuacugcaucacccagaguugcccuaugaaauucauuccuggcggucugccuugcgucauaccgaagaucucuuauaaguuuuuuuccaauauucugcauaguuugcagucuucuccgggaauugaaacucagacuuccucaaaaguaaggcaucaga	24	12	13	11	3	6	10	3.74731	6.14464	5.71524	2.84737	5.94488	6.13693
75	TRINITY_DN27641_c0_g1_38070	bra-miR5721	-	AAAAAUGGAUCUAAUGGACUUAUU	aaauauaaucauuauauauguauuuauauuuaagaaauuuguuuaucuuauauauuaaaacaaaagucacaaucuugauucauguaugauuuuuuucaaaaauggaucuaauggacuuauuccuacaaaguaauguuacauuu	24	64	85	125	136	167	144	19.9857	40.1765	64.9459	129.081	165.466	88.3718
76	TRINITY_DN27772_c1_g5_39691	osa-miR1429-5p	+	AUAAUAUACCAAACUAGAAUGAUG	ugaguccaaucguuaguucauguacgcacucgcacauagauuucuacgcacacgcguagcuucuaauacaaucgagauccaaucguuacauaaauauuacaugagacucauauuuuauuacaacacuuuuuuuuugcaaaagauauuuuauuacaauauuuugguguauauaucuuauaauauaccaaacuagaaugaugauuuagcugaaaauacaaacaa	24	7	12	11	3	7	13	2.18593	5.67198	5.71524	2.84737	6.9357	7.97801
77	TRINITY_DN27850_c0_g4_40619	ath-miR396a-5p	-	UUCCACAGCUUUCUUGAACUU	caugaagauccugguuauauuuuuccacagcuuucuugaacuuucuuuuucauuucccuuauuuagagccaaaauaacuaaaaaucucuaacauuuaacacuagaaaaaaaaaagcucaagaaagcugugggaaaacaugacaauucaggguuuuucuucauugauucaagugucagguucuuuuaaaggcacuaauuuuucauaauuugaagguauguuuacgcuuacccuuuuccuccaaaauuaaag	21	7987	5599	7260	5788	4490	9947	2494.15	2646.45	3772.06	5493.53	4448.76	6104.4
78	TRINITY_DN35443_c0_g1_44105	ath-miR398a-3p	+	UGUGUUCUCAGGUCACCCCUU	gaagaacaacaggugagaucucaaaggagugucaugagaacacggauccucuuguuucuuuaagauuuccacugaaaccaauugaguuuuguguucucaggucaccccuuugaaucucccccguuccauua	21	138	119	97	65	66	103	43.0941	56.2471	50.398	61.6931	65.3937	63.2103
79	TRINITY_DN3813_c0_g1_44541	ath-miR172a	+	AGAAUCUUGAUGAUGCUGCAG	uucagaucuuagguuucucuauacuccuuacuaguuuucuuauuaggguuugugaugaugcguucagacuuugaagcaguugcagucauuuuuugcuauugcaucaucuucaagauucagaaaucauauucuuugauggguucuccucugaucccaucuucuuugguuugagaaucuugaugaugcugcagcggcgauuaaauggcuuuuu	21	2073	1772	1497	562	785	1122	647.348	837.562	777.792	533.408	777.789	688.563
80	TRINITY_DN40654_c0_g1_45037	ath-miR157a-5p	-	UUGACAGAAGAUAGAGAGCAC	gguuugagaggcauugauaguguugacagaagauagagagcacggaugaugagauacaauauggaacaguuucuuugcaucuuacuccuuugugcucucuagccuucugucaucacuuucuauuugcuuaaucuuuuucuuucuuuucguuuuuuuuauuuaacacucuucuauaacacacuuuuuaagucuacgaauaauuuuuuuucaaaugaauguaaauuuauucaaucaaaacacgugguacauc	21	543	522	263	440	565	879	169.566	246.731	136.646	417.615	559.81	539.436
81	TRINITY_DN40722_c0_g1_45058	ath-miR827	-	UUAGAUGACCAUCAACAAAUA	ugcaacccuugaauguguuuguugauugacaucuaugcauauugaucauccucguguugaugaucgauucguuuagaugaccaucaacaaauacuuucaugguuuugcaucuccu	21	5143	8622	5318	3935	9974	5502	1606.04	4075.31	2763.06	3734.8	9882.38	3376.54
82	TRINITY_DN6625_c0_g1_46949	bdi-miR5179	+	UUUUGCUCUCUUCUACUCAUG	acacucauaaaucgaagccugaugauggacaugcgugcccaucggaguagaguugcaugaaguggaguagaguauaaugcagccaaggaugacuugccggaguguuguucaucaugcaaaaaauauugaugaugauggugaugaacauaauucuggcaaguuguccuucggcuacauuuugcucucuucuacucaugcaaacucucca	21	57	53	52	14	26	45	17.7997	25.0512	27.0175	13.2877	25.7612	27.6162
83	TRINITY_DN7498_c0_g1_47110	ath-miR394a	+	UUGGCAUUCUGUCCACCUCC	aaagaguuucuuacagagaucuuuggcauucuguccaccuccccuaccuauguauauguguauuaucuacguuguguuuugugagggggaggugggcauacugccaacagagaucuguuaggguuucuuuguaaaaccccucaugauuuguuguauucaagauaaggcauuggcucguguugaucaagaugacuugaugaacacuaagaucuagguuugaggaaaaa	20	3844	3969	3231	1382	2113	2359	1200.39	1876.01	1678.72	1311.69	2093.59	1447.7
84	TRINITY_DN7498_c0_g1_47111	ath-miR394a	+	UUGGCAUUCUGUCCACCUCC	ugaaaagaguuuggaucuuuaagcuuuuugaucauguggguuugacaaaagaguuucuuacagagaucuuuggcauucuguccaccuccccuaccuauguauauguguauuaucuacguuguguuuugugagggggaggugggcauacugccaacagagaucuguuaggguuucuuuguaaaaccccucaugauuuguug	20	3844	3969	3231	1382	2113	2359	1200.39	1876.01	1678.72	1311.69	2093.59	1447.7
85	TRINITY_DN7720_c0_g1_47154	bra-miR158-3p	-	UUUCCAAAUGUAGACAAAGCA	guuuagguuaagggcuuugguugcuggggaauuauaauagcacguuauaucuguucuucuuugucuaucguuuggaaaagauugaugacgccaucuacacuuuuccaaauguagacaaagcaaaaccgugaugacgucguagag	21	109569	120344	99795	59066	93043	106055	34215.8	56882.4	51850.2	56061	92188.3	65085.2
86	TRINITY_DN8264_c0_g1_47222	atr-miR8565g	+	AAUGUGUGUGAUUUGAGAAACUUG	auugaaugaaaaauaaaaguuuaaugugugugauuugagaaacuuguacaaaguagcaaauacacauguuggauauuugaacuugcauuugaguuuugauuugucacuuaaacuucauguucauuaacuuaauu	24	155	157	196	165	174	243	48.4028	74.2083	101.835	156.605	172.402	149.127
87	TRINITY_DN976_c0_g1_47494	ath-miR164a	+	UGGAGAAGCAGGGCACGUGCA	auguaggugagaaccuccauguuggagaagcagggcacgugcaaaccaaaaaacaugaaaucuguuucauaugcuuugcacgugcuccccuccuccaacaugagcuccucaccauuggcauugauguuauccuuuaaaccuuccuugauaaacauaggaacucaagcuagcguuuuguugggauuguucuaaaacucauauuuauugauuuuguuacuaauuuaagaacauuuuugguuagcaaauuauc	21	2392	1725	1424	617	857	1049	746.964	815.346	739.864	585.61	849.128	643.764
a) assembly sequence ID containing the miRNA precursor sequence.
