# Supplementary material for: Identification of microRNAs and their targets in inflorescences of an Ogura-type cytoplasmic male-sterile line and its maintainer fertile line of turnip (Brassica rapa ssp. rapifera) via high-throughput sequencing and degradome analysis
Source: PLoS One. 2020 Jul 30;15(7):e0236829. doi: 10.1371/journal.pone.0236829 (PMC7392268; doi:10.1371/journal.pone.0236829)
Supplement: S5 Table — (XLSX) [file pone.0236829.s008.xlsx]

## Sheet: Table S2
Table S5. Novel miRNAs identified in inflorescences of Ogura-CMS line and MF line of turnip.
Index	IDa)	miRNA_name	strand	miRNA_sequence	Pre-miRNA_sequence	Length	Ogura-CMS line of turnip			Maintainer line of turnip			Ogura-CMS line of turnip			Maintainer line of turnip
							Rep1_Readcount	Rep2_Readcount	Rep3_Readcount	Rep1_Readcount	Rep2_Readcount	Rep3_Readcount	Rep1_TPM	Rep2_TPM	Rep3_TPM	Rep1_TPM	Rep2_TPM	Rep3_TPM
1	TRINITY_DN10784_c0_g1_163	N-bra-miR482-5p	-	AUCCAGUGAGUGGUUGUUAGAAGU	uacaacucugugcgcuugauucauccagugagugguuguuagaaguagucacauaggugucucuucaacaauugccuccacucucuacucgagccaccuauuucuagcuccaccuaagacuugcuggucuccuuguugcuucaucaccaaugucaugggauuagcaggauucuga	24	9	13	9	11	11	10	2.81048	6.14464	4.6761	10.4404	10.899	6.13693
2	TRINITY_DN12113_c0_g1_395	N-bra-miR6019-3p	+	UCUUCGAUCUGUAAAUGUCC	ccaaauucuccaaaacaaauuaucuucauuuuguuuugcuauuucccuuuccucggaaauuuacagaucgaaaacauuuuguuuuaauuaucuucauuuguucuucaaaaccaaaugucuucgaucuguaaauguccaaggaaagggaaauagaagg	20	326	242	162	1480	1510	5093	101.802	114.385	84.1699	1404.7	1496.13	3125.54
3	TRINITY_DN12113_c0_g1_398	N-bra-miRn1-3p	-	UUUUCGAUCUGUAAAUUUCCG	aacuagcugaucugauuaaaauccaaccccacaauaucagacacagccucuugauggacccccaucggauuguugacaugacuagacccaccgaauagaucugagccuggacuuggugaugacaccuucuauuucccuuuccuuggacauuuacagaucgaagacauuugguuuugaagaacaaaugaagauaauuaaaacaaaauguuuucgaucuguaaauuuccgaggaaagggaaauagcaaaaca	21	13	7	15	108	110	117	4.05959	3.30865	7.79351	102.505	108.99	71.802
4	TRINITY_DN15966_c0_g1_1340	N-bra-miRn2-3p	-	UGUAAGAUUUAUCUCUGUAGAGGU	uggaaagauagaaucaagaccgagauggcuguagacgggaguguaagauuuaucucuguagagguuuucuaucuaacaaguggcgga	24	5	9	3	1	0	0	1.56138	4.25398	1.5587	0.949124	0	0
5	TRINITY_DN17538_c0_g1_1994	N-bra-miR829-5p	+	UUUGAAACUUUGAUCUAGAUC	uuaacgucuauuuugaaacuuugaucuagaucuaacauuuggugccaaagcuuccacuauaaaaugaagcucugauacuaaauuguuagaaguagauaaaagcuuuaauguugauguaaauuggucgaaaacaagaaaugaaaaauguauuuagauuuauuuuccgauuauuaccggauuuuggugcauauuccgcgaugcuuucauucugauaggaauauuuuguagguuuaucauua	21	25	46	20	2569	3636	4261	7.8069	21.7426	10.3913	2438.3	3602.6	2614.94
6	TRINITY_DN20772_c0_g2_3782	N-bra-miR8005-3p	-	UAGGGUUUAGAAUUUAAGGUUUA	uaacaucauuaacguuguaaacaaaacuuuaaacuauaaacaccaucagcaaaacccuuaaaucuaaaucuuaaauucuaaauccuaaacuaagaauccuaaaccccaaaacccaaaaucaaaauauuaggguuuagaauuuaagguuuaauuuuuuguugacggcguuaac	23	27	29	42	35	46	44	8.43145	13.7073	21.8218	33.2193	45.5775	27.0025
7	TRINITY_DN20885_c0_g2_3886	N-bra-miRn3-5p	+	AAAGCUUUUAACUUUGAAAAC	aaggggcuaaaagauuauuccaaaagcuuuuaacuuugaaaacuaaauaauuuaccuuuuuuguaauaaaaaaaguuauuuaguuuucaaaguucaaaguauuuggaaucgucguuuaguuugggaauuuauguuggcgaguucuguagauuaguuguugugcugcuucgucugaaagcaucgaagauuauucguuacauguaaaguauuuuuuguaaucagcgugacucucaagagcuuaagauucuuu	21	855	1075	1039	760	1375	1408	266.996	508.114	539.83	721.334	1362.37	864.079
8	TRINITY_DN22663_c2_g11_6375	N-bra-miR1507-5p	-	GGCGGAGCCACAUAGAACAAGGUG	uuaccacuucacaggaaccaguggcggagccacauagaacaaggugggggccauugcacccaacaaaauuuaagaaaguaguguaaguuauuaaucccaauccauaugcccccacuguaaauauuuuaguuuaguguagaugcccccaacaauauuauucucugccuccgccacugacaggaacccaguguaguuuaacuugcaaugcaagcugacuuaacaugguugaugcauauagcuagagucuuaa	24	2	0	0	5	0	3	0.624552	0	0	4.74562	0	1.84108
9	TRINITY_DN22747_c1_g1_6892	N-bra-miR1511-3p	-	AACCUGGCUCUGAUACCAUGAAGU	ucucuucuucaaucucaauauugucauauaaucauuucucuuggugauucuuuaguuucgucuuauauaucuucuguucuaaaauaaaguucuucaugagcuuaucuuucaccuuaaauuucuauuaugcuaagcucauuugagcacauauuuaucuugguuuugagaucuucuacaugguaucaaagccauguuaucauugauaaccuggcucugauaccaugaaguaaaucuuaaaacaagacuugcu	24	21550	19078	24316	13298	19636	19797	6729.55	9017.5	12633.8	12621.5	19455.6	12149.3
10	TRINITY_DN22766_c4_g1_6954	N-bra-miR1222-3p	-	AAAGGAAUCCAUUGAAUGAGC	uuguuugggcuguuauaguguagcccauuuuuugacuucgccacaagagcugucuccgucuuuuguagaccuauuuuuuccccguaacuuugcgacuuccacucuuccguuucucaucucuucaauuucaucuccaccaguaaaucaccacuaauugaauccuugauuaagcucauuaaauggauuccuuucaccuucuucucggugaaaggaauccauugaaugagcuuaaucaccgaguaccuccgcc	21	0	0	0	131	235	496	0	0	0	124.335	232.841	304.392
11	TRINITY_DN23145_c2_g2_9297	N-bra-miRn4-3p	+	AGAGAUUUUUGUUACUGUUAACUA	uauuauuaucggcaucggagagcauagagcagugaagcauugaaugcucuuaguaguuuccuugaaugugauuagauaaauguggaaacagauuaauuaacuaaggcuccgaauggugacugcggguugagcggugcgggacaaccgguuuaacugcggugcgguuuuaacaguuauaaaaauguauagauauaugguauauauagagauuuuuguuacuguuaacuacggggcggggcggaaagcgggu	24	859	1197	1649	1330	1386	1112	268.245	565.78	856.766	1262.34	1373.27	682.426
12	TRINITY_DN23655_c0_g1_12270	N-bra-miRn5a-3p	-	AAAGAUUUUUGUUACUGUUAACUG	uuaagcggugcgagaugaaugguauaacuaacugcagugcaguuuuaacaguuauaaaaauauauagauauaugauauauguaaagauuuuuguuacuguuaacugcggggcggaacggaacaauggu	24	1168	1295	1966	1403	1685	1379	364.738	612.101	1021.47	1331.62	1669.52	846.282
13	TRINITY_DN23917_c2_g5_13922	N-bra-miR398_2-5p	+	GGGGUGACCUGAGAACACAUG	aggguagagaaggagcucagcaggggugaccugagaacacaugaaaagacagauguguuauaaugauguggcgucauuacagccguugauugcacauguguucucauaucgacccugucgagauccucuaccuugaagauauucccucucuucacuuuagcaauaauugauauuauuacaauuugagauuugguuccuaugggaacuauaaauacacacauuacgaaaggauuggguaguacacacaaua	21	2	0	3	0	0	5	0.624552	0	1.5587	0	0	3.06846
14	TRINITY_DN23917_c2_g5_13923	N-bra-miR398a-5p	-	GGGUCGAUAUGAGAACACAUG	uucaagguagaggaucucgacagggucgauaugagaacacaugugcaaucaacggcuguaaugacgccacaucauuauaacacaucugucuuuucauguguucucaggucaccccugcugagcuccuucucuacccuccaucuuuaucaaacgcucggucgcuucauuaauucaccaaaugguaaguuucuauguagauuacaucuuuguaguguuacaaauuacaaguacaaauauaauaacucuuugu	21	496	323	303	353	162	462	154.889	152.671	157.429	335.041	160.512	283.526
15	TRINITY_DN24005_c1_g8_14412	N-bra-miR3440-3p	-	UUGAUUGAUCAUGGAAAGUUAGUG	aaauagagugggcuauccgaucacuauauaugauuggucagagguauuauccuuucuccagucauuguguuuguaagcugguaguaucccuuuauuugguuuaacacuuaugaucacuaaauucuucuaaucaauucuagaaacuauaaaauuuuccuuuuuuaaaauacguuuucaagguuuuagggaaauuuuuuauagagcuugauugaucauggaaaguuaguguaaguuugugaaauaaauagag	24	6	9	10	7	15	14	1.87366	4.25398	5.19567	6.64387	14.8622	8.5917
16	TRINITY_DN25449_c1_g5_23968	N-bra-miR8007-3p	-	UAUGCAUUUUUAGAACCUUGAGAG	gcuaacuaggggguuauacuuucaagauucuaaaaauacauauauauauauauauaugcauuuuuagaaccuugagaguaaaaccuuuuguaauauuuag	24	4	4	8	7	8	8	1.2491	1.89066	4.15654	6.64387	7.92651	4.90954
17	TRINITY_DN25641_c1_g2_25077	N-bra-miRn6-3p	+	UCAUUAAUAUCUGUUGUUCUUA	uauaaauuguuguaugggauaaaaauagcaaucgauguuaaaagaauuuccaaucuaguguguuuucaauugacuuuuuagcuuucucaauuuuguucuaccuuauucucagaauaaaauuaugagaacaacagauuuaacugacauacaagcaauauaucuaauaaauuuucauguugaucgaguacuuuugauaaucgccuguaugucauuaauaucuguuguucuuauaauuuuucugccaaaaaaa	22	89	107	155	72	84	90	27.7926	50.5751	80.5329	68.3369	83.2284	55.2323
18	TRINITY_DN25949_c1_g3_26748	N-bra-miR4415a-3p	-	UCGGAUUAUCAUCACAACACA	aaucuuauuauuuugaagagucuucuuaucacuugaggaaaauccacaauguguauuugguugaucccucuugcuucuaaauuuuuuuagaucuaguguugugaugauaauccgauuuccaagauccaaaccaacaaguuucuaucgacauuaucaacgcaugagugauggugaccauguugaaacuuguugauuuggucauagaagucggauuaucaucacaacacaagauaaaaaaaaacuuuuuaaa	21	36925	41834	39398	20069	28894	46194	11530.8	19773.5	20469.9	19048	28628.6	28348.9
19	TRINITY_DN25949_c1_g3_26749	N-bra-miR4415b-3p	-	UCGGAUUAUCAUCACAACACA	ugcuucuaaauuuuuuuagaucuaguguugugaugauaauccgauuuccaagauccaaaccaacaaguuucuaucgacauuaucaacgcaugagugauggugaccauguugaaacuuguugauuuggucauagaagucggauuaucaucacaacacaagauaaaaaaaaacuuuuuaaaagcaaaagcgggaucaaccauauauacauacuggauuuuccuaugcuccugaaaauccuugagagagagga	21	36925	41834	39398	20069	28894	46194	11530.8	19773.5	20469.9	19048	28628.6	28348.9
20	TRINITY_DN26529_c1_g3_30309	N-bra-miRn7-5p	-	AUGUAAGGAUCAAGGCUAAUCAUG	cauaagaaaccuuaaacccauguaaggaucaaggcuaaucauguuaaugagcaagagaaauaccaauauaagaugaaguacuuccuuagauuauaaaaaagauucaagcuuuuacaaguuuag	24	121	105	165	144	172	213	37.7854	49.6298	85.7286	136.674	170.42	130.717
21	TRINITY_DN26820_c1_g1_32243	N-bra-miRn8-5p	-	UUGAGGAUCUGGGUUCAUGUC	aaaaguaguuggucaagggagguugaggaucuggguucaugucugguucgauguugguuggcguggcugugacugauucgaaucuuugaucugguucgcgguggugguuugagccgguucagauaugggguuuagauguucuuucggaucugguuuguagcuugucaaucguugcucauggagcccaauggauucaguucgucucucuccucccucuuuaucuaguuaauauucaaguuguguuaguuug	21	14	7	6	4	1	2	4.37186	3.30865	3.1174	3.7965	0.990814	1.22739
22	TRINITY_DN27155_c1_g1_34381	N-bra-miRn9-5p	-	ACCAUGAGUCGAACCAGAAUG	gcugauguaacaaacaugucugaccaugagucgaaccagaaugaccuggucaccacauagaagugaagaugggaaucguauaucauucugguucgacucauagucacauuuggggcgcgucuccuuaauaggaccuaaaaauuguauccacaugggaauaaggacaaagcaucggcucacugaucuguuuaauacaauagagagaaugcguugaggcacaaugagcaaagagaacuguggguaauguaaa	21	0	0	0	20	52	71	0	0	0	18.9825	51.5223	43.5722
23	TRINITY_DN27261_c2_g1_35154	N-bra-miRn10-3p	-	AGAGAUUUUUGUUACUGUUAACUG	ucgauagccuuaaacguuuaacaguucgcucuccucccguuaaaccccugcuuccaaaaaauucaaauuaaugauuaaaguuaaaucuaauuuuuacuuaggcuccgaaugguaacugccguuuaaacgggaccggacaaacgguucaacugcagugcaauuuuaacaguuauaaaaacguauauauauauggcauaugcagagauuuuuguuacuguuaacugcggugcagagcgguuucgaacuuucg	24	3133	3258	5129	4391	4426	3927	978.361	1539.94	2664.86	4167.6	4385.34	2409.97
24	TRINITY_DN27316_c1_g3_35694	N-bra-miRn11-5p	+	UUUGGCUUGAAUCACUUCUGAAGA	uuuuaaaaagaaaaaaaaaaguuuuggcuugaaucacuucugaagacaaauccagugggagugguggaagagaaacccugcuggcugaagagaaacccagccuuaggacaguuaaggcggauccacacaaaaaucucuucauuguucuuucucuuuucuuuuuccacaaaguuuguuuuggguuuugacagcugauuuuuuacugccuaucaauc	24	7	8	9	13	16	6	2.18593	3.78132	4.6761	12.3386	15.853	3.68216
25	TRINITY_DN27425_c13_g1_36496	N-bra-miRn12-5p	+	CGGCGAUGCGUCCUGGUCGGAUU	cgggagggaagcggaugggggccggcgaugcguccuggucggauugcuccguuccgcauccgaccaggacgcaucgccggcccccauccgcuucccucccgacaauuucaagcacucuuugacucucuuuucaa	23	14	10	7	6	4	4	4.37186	4.72665	3.63697	5.69474	3.96326	2.45477
26	TRINITY_DN27470_c0_g4_36789	N-bra-miRn13-5p	-	ACUUGGAUUUUGAUGAAAUGAAUU	aacuuggauuuugaugaaaugaauuauauauuaacuuauauaauuuauuucaucaaaauccaaguuaaaccaaacaaaauucaccaaaccagauuuaaauuuaccuacaauguauaagauaaacuuagauuuuuauacaacaacaaaaagcuuaacugagcucagauaaucaucucagaugcuuccgcuucuucaacaaagugaga	24	7	11	6	10	10	19	2.18593	5.19931	3.1174	9.49124	9.90814	11.6602
27	TRINITY_DN30791_c0_g1_43258	N-bra-miRn14-3p	-	UUGCUUAUUAGGUUCAGUGUUGGU	gucaggacaagguagccucucacugacuucauaauguuugcuagucuguucggaaaugguuugcuuauuagguucaguguuggugaauuuuguucguguaccaaua	24	1	23	6	5	38	2	0.312276	10.8713	3.1174	4.74562	37.6509	1.22739
28	TRINITY_DN35443_c0_g1_44107	N-bra-miR398b-5p	-	GGGUGACCUGAGAACACAAAACU	auggaacgggggagauucaaaggggugaccugagaacacaaaacucaauugguuucaguggaaaucuuaaagaaacaagaggauccguguucucaugacacuccuuugagaucucaccuguuguucuuc	23	17	6	10	9	10	11	5.30869	2.83599	5.19567	8.54212	9.90814	6.75062
29	TRINITY_DN46409_c0_g1_46129	N-bra-miR8041-3p	+	UUUAUAUUUCGCUAAGAACCC	aaaaaaacauagagauacauagguauauguaaagauuuuuguuaauauuaacggugaccaugguuaaaacauguuuaaugggaguucuuaggauaagguucuuagcggaauauuaaaaccgguuuuuagcauuuuuaguuaaaaguuaaaaaacuguuuuuuauauuucgcuaagaaccccaccauaagaaccuccauuaaa	21	318	228	433	470	557	1260	99.3037	107.768	224.973	446.088	551.883	773.253
30	TRINITY_DN48213_c0_g1_46597	N-bra-miRn15-5p	+	GAGCUGUGAAGAUAAAAC	guuuaucugguagaugaacucugggugaaacccggguucgagcugugaagauaaaacaauuaaagugacggcuuagccc	18	739	491	275	204	235	326	230.772	232.078	142.881	193.621	232.841	200.064
31	TRINITY_DN527_c0_g1_46789	N-bra-miRn16-3p	+	AGUAAAUUAUGGAGUGGAGAUGGA	gcgccuagucgguaauucacacccaauaccgucuccaucccuacuccauuuccuacuccauuuuuagaguaaauuauggaguggagauggagaugcucuaaacauggcuu	24	21	16	20	26	20	25	6.55779	7.56263	10.3913	24.6772	19.8163	15.3423
32	TRINITY_DN6518_c0_g1_46933	N-bra-miRn5b-3p	+	AAAGAUUUUUGUUACUGUUAACUG	gacaagcgguucaacugcgguacgauuuuaacaguuauaaaaacauauagauauaugauauauguaaagauuuuuguuacuguuaacuguggugcguagcggagcgguug	24	897	1026	1547	1109	1294	1009	280.112	484.954	803.77	1052.58	1282.11	619.216
33	TRINITY_DN6518_c0_g1_46934	N-bra-miRn5c-5p	+	AAAGAUUUUUGUUACUGUUAACUG	cauauagauauaugauauauguaaagauuuuuguuacuguuaacuguggugcguagcggagcgguuguaaacauucaaauccuaugacuauauauauauucuuaaggccaugcguggaauucauuguaaacacuuguauuuuauaucuauauguguguacauuuauauucuuaaggccauguauggaauucauaguaaacgcuuuuauuuuaaaaauaaucaacugagaucuuaagggguauauaucuau	24	897	1026	1547	1109	1294	1009	280.112	484.954	803.77	1052.58	1282.11	619.216
a) assembly sequence ID containing the miRNA precursor sequence.
