# Supplementary material for: Identification of microRNAs and their targets in inflorescences of an Ogura-type cytoplasmic male-sterile line and its maintainer fertile line of turnip (Brassica rapa ssp. rapifera) via high-throughput sequencing and degradome analysis
Source: PLoS One. 2020 Jul 30;15(7):e0236829. doi: 10.1371/journal.pone.0236829 (PMC7392268; doi:10.1371/journal.pone.0236829)
Supplement: S6 Table — (XLSX) [file pone.0236829.s009.xlsx]

## Sheet: Table S3
Table S6. Identification of known miRNA members of known miRNA families in Ogura-CMS and MF inflorescences.
Index	IDa)	miRNA_name	miRNA_sequence	Length	miRNA family
1	TRINITY_DN26475_c0_g1_30050	aly-miR158b-5p	UUUGUCUAAAUCCGUGAAUCU	21	MIR840
2	TRINITY_DN40654_c0_g1_45037	ath-miR157a-5p	UUGACAGAAGAUAGAGAGCAC	21	MIR156
3	TRINITY_DN22488_c2_g1_5732	ath-miR159a	UUUGGAUUGAAGGGAGCUCUA	21	MIR159
4	TRINITY_DN22488_c2_g1_5733	ath-miR159a	UUUGGAUUGAAGGGAGCUCUA	21	MIR159
5	TRINITY_DN24778_c1_g7_19041	ath-miR160a-5p	UGCCUGGCUCCCUGUAUGCCA	21	MIR160
6	TRINITY_DN26840_c0_g1_32402	ath-miR160a-5p	UGCCUGGCUCCCUGUAUGCCA	21	MIR160
7	TRINITY_DN26840_c0_g2_32404	ath-miR160a-5p	UGCCUGGCUCCCUGUAUGCCA	21	MIR160
8	TRINITY_DN25146_c1_g1_21694	ath-miR162a-3p	UCGAUAAACCUCUGCAUCCAG	21	MIR162_1
9	TRINITY_DN25146_c5_g1_21695	ath-miR162a-3p	UCGAUAAACCUCUGCAUCCAG	21	MIR162_1
10	TRINITY_DN25146_c5_g2_21697	ath-miR162a-3p	UCGAUAAACCUCUGCAUCCAG	21	MIR162_1
11	TRINITY_DN976_c0_g1_47494	ath-miR164a	UGGAGAAGCAGGGCACGUGCA	21	MIR164
12	TRINITY_DN10727_c0_g1_141	ath-miR165a-3p	UCGGACCAGGCUUCAUUCCCC	21	MIR166
13	TRINITY_DN22768_c4_g2_6961	ath-miR165a-3p	UCGGACCAGGCUUCAUUCCCC	21	MIR166
14	TRINITY_DN22768_c4_g3_6963	ath-miR165a-3p	UCGGACCAGGCUUCAUUCCCC	21	MIR166
15	TRINITY_DN22768_c4_g7_6973	ath-miR165a-3p	UCGGACCAGGCUUCAUUCCCC	21	MIR166
16	TRINITY_DN26683_c1_g1_31433	ath-miR167a-5p	UGAAGCUGCCAGCAUGAUCUA	21	MIR167_1
17	TRINITY_DN26272_c0_g12_28790	ath-miR168a-3p	CCCGCCUUGCAUCAACUGAAU	21	MIR168
18	TRINITY_DN26272_c0_g4_28792	ath-miR168a-3p	CCCGCCUUGCAUCAACUGAAU	21	MIR168
19	TRINITY_DN26237_c1_g2_28582	ath-miR168a-5p	UCGCUUGGUGCAGGUCGGGAAC	22	MIR168
20	TRINITY_DN26702_c1_g1_31506	ath-miR170-5p	UAUUGGCCUGGUUCACUCAGA	21	MIR171_1
21	TRINITY_DN23334_c0_g1_10469	ath-miR171b-5p	AGAUAUUAGUGCGGUUCAAUC	21	MIR171_1
22	TRINITY_DN23334_c0_g2_10471	ath-miR171b-5p	AGAUAUUAGUGCGGUUCAAUC	21	MIR171_1
23	TRINITY_DN23334_c0_g4_10473	ath-miR171b-5p	AGAUAUUAGUGCGGUUCAAUC	21	MIR171_1
24	TRINITY_DN14720_c0_g1_959	ath-miR172a	AGAAUCUUGAUGAUGCUGCAU	21	MIR172
25	TRINITY_DN22377_c3_g1_5257	ath-miR172a	GGAAUCUUGAUGAUGCUGCAU	21	MIR172
26	TRINITY_DN22377_c3_g5_5261	ath-miR172a	GGAAUCUUGAUGAUGCUGCAU	21	MIR172
27	TRINITY_DN25241_c1_g3_22179	ath-miR172a	AGAAUCUUGAUGAUGCUGCAU	21	MIR172
28	TRINITY_DN3813_c0_g1_44541	ath-miR172a	AGAAUCUUGAUGAUGCUGCAG	21	MIR172
29	TRINITY_DN13545_c0_g1_616	ath-miR319a	UUGGACUGAAGGGAACUCCCU	21	MIR319
30	TRINITY_DN13545_c0_g1_617	ath-miR319a	UUGGACUGAAGGGAACUCCCU	21	MIR319
31	TRINITY_DN18748_c0_g1_2521	ath-miR319b	UUGGACUGAAGGGAGCUCCCU	21	MIR319
32	TRINITY_DN23188_c1_g2_9540	ath-miR319a	UUGGACUGAAGGGAGCUCCUUC	22	MIR319
33	TRINITY_DN18209_c0_g2_2306	ath-miR390a-5p	AAGCUCAGGAGGGAUAGCGCC	21	MIR390
34	TRINITY_DN22944_c2_g5_7998	ath-miR393b-3p	AUCAUGCGAUCUCUUCGGAUU	21	MIR393
35	TRINITY_DN22944_c2_g5_7999	ath-miR393b-3p	AUCAUGCGAUCUCUUCGGAUU	21	MIR393
36	TRINITY_DN24427_c0_g1_16896	ath-miR394a	UUGGCAUUCUGUCCACCUCC	20	MIR394
37	TRINITY_DN24427_c0_g2_16898	ath-miR394a	UUGGCAUUCUGUCCACCUCC	20	MIR394
38	TRINITY_DN24427_c0_g2_16899	ath-miR394a	UUGGCAUUCUGUCCACCUCC	20	MIR394
39	TRINITY_DN7498_c0_g1_47110	ath-miR394a	UUGGCAUUCUGUCCACCUCC	20	MIR394
40	TRINITY_DN7498_c0_g1_47111	ath-miR394a	UUGGCAUUCUGUCCACCUCC	20	MIR394
41	TRINITY_DN16625_c0_g1_1556	ath-miR396a-3p	GUUCAAUAAAGCUGUGGGAAG	21	MIR396
42	TRINITY_DN16625_c0_g1_1557	ath-miR396a-3p	GUUCAAUAAAGCUGUGGGAAG	21	MIR396
43	TRINITY_DN27850_c0_g4_40619	ath-miR396a-5p	UUCCACAGCUUUCUUGAACUU	21	MIR396
44	TRINITY_DN35443_c0_g1_44105	ath-miR398a-3p	UGUGUUCUCAGGUCACCCCUU	21	MIR398
45	TRINITY_DN11705_c0_g1_338	ath-miR399a	UGCCAAAGGAGAGUUGCCCUG	21	MIR399
46	TRINITY_DN25999_c1_g4_27036	ath-miR399a	UGCCAAAGGAGAGUUGCCCUU	21	MIR399
47	TRINITY_DN2504_c0_g1_21126	ath-miR403-3p	UUAGAUUCACGCACAAACUCG	21	MIR403
48	TRINITY_DN22388_c1_g1_5289	ath-miR408-5p	ACAGGGAACAAGCAGAGCAUG	21	MIR408
49	TRINITY_DN24251_c3_g2_15972	ath-miR5654-5p	AUAAAUCCCAAGCAUCAUCCA	21	MIR5654
50	TRINITY_DN24251_c3_g4_15976	ath-miR5654-5p	AUAAAUCCCAAGCAUCAUCCA	21	MIR5654
51	TRINITY_DN40722_c0_g1_45058	ath-miR827	UUAGAUGACCAUCAACAAAUA	21	MIR827_4
52	TRINITY_DN23333_c4_g3_10468	ath-miR858a	UUUCGUUGUCUGUUCGACCUU	21	MIR858
53	TRINITY_DN7720_c0_g1_47154	bra-miR158-3p	UUUCCAAAUGUAGACAAAGCA	21	MIR158
54	TRINITY_DN27348_c1_g9_35996	bra-miR5718	UCAGAACCAAACACAGAACAAG	22	MIR1520
55	TRINITY_DN27641_c0_g1_38070	bra-miR5721	AAAAAUGGAUCUAAUGGACUUAUU	24	MIR5208
56	TRINITY_DN24252_c0_g1_15978	gma-miR5041-5p	UUUCAUCUUAGAGAAUGUUGUU	22	MIR9408
57	TRINITY_DN25416_c1_g1_23721	gma-miR9731	AUACAUAUGUUCGGUUAUCUUCGG	24	MIR1862
58	TRINITY_DN23403_c3_g3_10932	pab-miR3702	AAUCUCUUAGAACUUGAAAACACC	24	MIR868
59	TRINITY_DN27536_c0_g1_37254	pta-miR949	UCUCCGGGAAUUGAAACUCAGACU	24	MIR2118
a) assembly sequence ID containing the miRNA precursor sequence.
